# Supplementary material for: Injury characteristics in Norwegian male professional football: A comparison between a regular season and a season in the pandemic
Source: Front Sports Act Living. 2022 Oct 21;4:915581. doi: 10.3389/fspor.2022.915581 (PMC9635315; doi:10.3389/fspor.2022.915581)
Supplement: Supplementary file 1 [file Data_Sheet_1.xlsx]

## Sheet: Match incidence
team	2019 exposure	2019 n injuries	2019 incidence	CI min	CI max	2020 exposure	2020 n injuries	2020 incidence	CI min	CI max
1	494.317	4	8.09209	2.20482	20.719	494.6	2	4.04367	0.489707	14.6071
2	495	18	36.3636	21.55	57.47	494.85	10	20.2081	9.69	37.16
3	494.45	24	48.54	31.01	72.21	495	17	34.34	20.01	54.99
4	495	21	42.42	26.26	64.85	493.75	17	34.43	20.06	55.13
5	493.383	11	22.29	11.13	39.89	493.617	15	30.39	17	50.12
6	493.633	15	30.39	17.01	50.12	495	8	16.16	6.97	31.84
7	495	11	22.22	11.09	39.76	494.633	10	20.22	9.69	37.18

## Sheet: Match incidence monthly
2019									2020
	n	matches		exposure	incidence	CI low	CI high			n	matches		exposure	incidence	CI low	CI high
January	0	0	0	0					January	0	0	0	0
February	0	0	0	0					February	0	0	0	0
March	2	6	0	99	20.202	16.96	49.98		March	0	0	0	0	#DIV/0!
April	15	31	0	511.5	29.3255	16.41	48.37		April	0	0	0	0	#DIV/0!
May	15	30	0	495	30.303	16.96	49.98		May	0	0	0	0	#DIV/0!
June	10	20	0	330	30.303	14.53	55.73		June	16	28	0	462	34.632	19.8	56.24
July	12	17	0	280.5	42.7807	22.11	74.73		July	14	49	0	807.25	17.3428	9.48	29.01
August	23	33	0	544.1	42.2716	26.8	63.43		August	11	35	0	577.5	19.0476	9.51	34.01
September	7	24	0	395.133	17.7155	7.12	36.51		September	12	21	0	346.1	34.6721	17.92	60.57
October	8	21	0	345.2	23.175	10.01	45.66		October	12	21	0	346.133	34.6687	17.92	60.57
November	12	21	0	346.2	34.662	17.91	60.55		November	13	27	0	445.5	29.1807	9.23	38.35
December	0	7	0	115.5	0	0	31.94		December	1	29	0	478.5	2.08986	0.05	11.64
SUM	104	210	0	3462.13	30.0393	17.8	28.12		SUM	79	210	0	3462.98	22.8127	18.06	28.43

## Sheet: Burden and severity
	2019			Slight		Mild		Moderate		Severe		Burden 2020				Slight		Mild		Moderate		Severe
	Total		Matches missed 19	n	total d	n	total days	n	total days	n	total days			Matches missed 20		n	total d	n	total days	n	total days	n	total days
team	n Injuries	N days										n Injuries	N days
1	7	387	40	0	0	0	0	2	29	5	358	9	362	47		0	0	0		4	81	5	281
2	63	752	70	1	0	44	138	12	149	6	465	87	995	100		0	0	61	150	19	262	8	539
3	71	2300	204	0	0	17	59	26	439	28	1802	44	1745	126		0	0	11	32	12	190	21	1523
4	38	771	95	0	0	10	35	21	355	7	401	44	1037	116		0	0	11	59	26	379	7	599
5	18	516	46	0	0	5	26	7	91	6	399	30	540	72		1	0	7	32	15	243	7	265
6	30	1205	116	0	0	10	54	11	141	9	1010	24	1057	105		0	0	3	13	10	180	11	864
7	19	1105	99	0	0	7	34	4	65	8	1006	21	1191	134		0	0	3	11	7	114	11	1066
8			67											32

## Sheet: Burden monthly
2019	n	total d	n matches	2020	n	total d	n matches
January	21	449	6	January	26	401	0
February	21	417	17	February	33	1182	36
March	13	346	36	March	17	429	0
April	25	1067	125	April	10	475	39
May	27	1012	108	May	16	309	25
June	19	397	50	June	30	1038	189
July	18	242	31	July	27	669	109
August	29	1303	128	August	22	478	63
September	26	776	82	September	27	614	84
October	25	305	34	October	26	790	90
November	20	276	30	November	15	342	50
December	2	446	23	December	10	200	15
SUM	246	7036	670	SUM	259	6927	700

## Sheet: Availability
	2019			2020
Team	Training	Match		Training	Match
1	0.78	0.87		0.85	0.92
2	0.898	0.909		0.86	0.891
3	0.821256	0.818774		0.806707	0.799486
4	0.83	0.86		0.88	0.86
5	0.897	0.9014		0.9489	0.956
6	0.8213	0.818		0.8067	0.7995
7
8		0.883			0.95
Average	0.841259	0.865739		0.858718	0.882284
