# Supplementary material for: Injury characteristics in Norwegian male professional football: A comparison between a regular season and a season in the pandemic
Source: Front Sports Act Living. 2022 Oct 21;4:915581. doi: 10.3389/fspor.2022.915581 (PMC9635315; doi:10.3389/fspor.2022.915581)
Supplement: Supplementary file 2 [file Data_Sheet_2.zip]

Archive with 3 entries (3 files):
- Incidence rate script.R
- one sample t-test.dta
- poisson regression.R
